# Supplementary material for: Pathological Features and Genetic Polymorphism Analysis of Tomato Spotted Wilt Virus in Infected Tomato Fruit
Source: Genes (Basel). 2023 Sep 12;14(9):1788. doi: 10.3390/genes14091788 (PMC10531454; doi:10.3390/genes14091788)
Supplement: Supplementary file 1 [file genes-14-01788-s001.zip]

Archive with 9 entries (7 files):
- genes-2596143-supplementary/
- genes-2596143-supplementary/Supplementary File/
- genes-2596143-supplementary/Supplementary File/Table S1.pdf
- genes-2596143-supplementary/Supplementary File/Table S2.pdf
- genes-2596143-supplementary/Supplementary File/Table S3.pdf
- genes-2596143-supplementary/Supplementary File/Table S4.pdf
- genes-2596143-supplementary/Supplementary File/Table S5.pdf
- genes-2596143-supplementary/Supplementary File/Table S6.pdf
- genes-2596143-supplementary/Supplementary File/Table S7.pdf
